# Supplementary material for: Antimicrobial Use and Antimicrobial Resistance Indicators—Integration of Farm-Level Surveillance Data From Broiler Chickens and Turkeys in British Columbia, Canada
Source: Front Vet Sci. 2019 May 3;6:131. doi: 10.3389/fvets.2019.00131 (PMC6509235; doi:10.3389/fvets.2019.00131)
Supplement: Supplementary file 4 [file Table_4.xlsx]

## Sheet: Description
ANNEX 4 | Resistance prevalence estimates and 95% confidence intervals, raw data and statistical analyses.
Resistance prevalence estimates were adjusted for clustering at the flock level using generalized estimating equations (GEE) with a binary outcome, logit-link function, and exchangeable correlation structure. Null binomial response models were run for each antimicrobial and from each null model, the intercept (β0) and 95% confidence intervals were used to calculate population-averaged prevalence …

## Sheet: Abbreviations
E. coli and Salmonella antimicrobials					Campylobacter antimicrobials
TET	Tetracycline				TET	Tetracycline
SSS	Sulfisoxazole				FLR	Florfenicol
CHL	Chloramphenicol				NAL	Nalidixic acid
SXT	Trimethoprim | sulfamethoxazole				GEN	Gentamicin
STR	Streptomycin				ERY	Erythromycin
NAL	Nalidixic acid				CLI	Clindamycin
KAN	Kanamycin				AZM	Azithromycin
GEN	Gentamicin				TEL	Telithromycin
FOX	Cefoxitin				CIP	Ciprofloxacin
AZM	Azithromycin
AMP	Ampicillin
CIP	Ciprofloxacin
CRO	Ceftriaxone
TIO	Ceftiofur
AMC	Amoxicillin-clavulanic acid

## Sheet: Ecoli_broilers
Year	Antimcirobials	PA Beta	Lower	Upper		Prevalence	CI	CI			Beta	SE	Lower	Upper	zscore	pvalue		count	Non-adjusted	Total isolates
2013	TET	-0.385	-0.879	0.109		40.4922	29.3385	52.7223			-0.385	0.2522	-0.879	0.109	2.331			38	40.4255	94
	SSS	-0.909	-1.365	-0.453		28.7205	20.3429	38.8648		Intercept	-0.909	0.2327	-1.365	-0.453	15.273			27	28.7234
	CHL	-4.532	-6.47	-2.594		1.06446	0.154683	6.95256		Intercept	-4.532	0.9886	-6.47	-2.594	21.012			1	1.06383
	SXT	-2.884	-3.892	-1.876		5.29502	1.99965	13.2849		Intercept	-2.884	0.5141	-3.892	-1.876	31.468			5	5.31915
	STR	-0.479	-0.986	0.028		38.2488	27.1703	50.7		Intercept	-0.479	0.2586	-0.986	0.028	3.425			36	38.2979
	NAL	-2.249	-2.992	-1.506		9.54358	4.77886	18.1532		Intercept	-2.249	0.3789	-2.992	-1.506	35.23			9	9.57447
	KAN	-2.249	-2.992	-1.506		9.54358	4.77886	18.1532		Intercept	-2.249	0.3789	-2.992	-1.506	35.23			9	9.57447
	GEN	-2.382	-3.005	-1.759		8.45556	4.72005	14.6916		Intercept	-2.382	0.3179	-3.005	-1.759	56.145			8	8.51064
	FOX	0.434	-0.056	0.924		60.6828	48.6004	71.5856		Intercept	0.434	0.2499	-0.056	0.924	3.013	1		57	60.6383
	AZM	-4.532	-6.47	-2.594		0	0	6.95256		Intercept	-4.532	0.9886	-6.47	-2.594	21.012			0	0
	AMP	2.021	1.39	2.652		88.2984	80.0592	93.4134		Intercept	2.021	0.3218	1.39	2.652	39.444	1		83	88.2979
	CIP	-4.532	-6.47	-2.594		0	0	6.95256		Intercept	-4.532	0.9886	-6.47	-2.594	21.012			0	0
	CRO	0.528	0.033	1.023		62.9017	50.8249	73.5557		Intercept	0.528	0.2524	0.033	1.023	4.379	1		59	62.766
	TIO	0.434	-0.056	0.924		60.6828	48.6004	71.5856		Intercept	0.434	0.2499	-0.056	0.924	3.013			57	60.6383
	AMC	0.434	-0.056	0.924		60.6828	48.6004	71.5856		Intercept	0.434	0.2499	-0.056	0.924	3.013			57	60.6383
	Antimcirobials	PA Beta	Lower	Upper		Prevalence	CI	CI			Beta	SE	Lower	Upper	zscore	pvalue		count	Non-adjusted
2014	TET	-0.492	-0.894	-0.091		37.9423	29.0285	47.7266			-0.492	0.2047	-0.894	-0.091	5.79			44	37.931	116
	SSS	-0.965	-1.434	-0.497		27.5878	19.2476	37.8246		Intercept	-0.965	0.2391	-1.434	-0.497	16.296			32	27.5862
	CHL	-4.043	-5.404	-2.682		1.72422	0.44784	6.40439		Intercept	-4.043	0.6943	-5.404	-2.682	33.914			2	1.72414
	SXT	-3.629	-4.729	-2.529		2.58564	0.875792	7.385		Intercept	-3.629	0.5612	-4.729	-2.529	41.813			3	2.58621
	STR	-0.68	-1.125	-0.235		33.6261	24.5085	44.1519		Intercept	-0.68	0.2271	-1.125	-0.235	8.975			39	33.6207
	NAL	-2.361	-2.988	-1.734		8.61954	4.79709	15.0077		Intercept	-2.361	0.32	-2.988	-1.734	54.423			10	8.62069
	GEN	-1.695	-2.31	-1.079		15.5119	9.02981	25.3695		Intercept	-1.695	0.3142	-2.31	-1.079	29.091			18	15.5172
	FOX	0.069	-0.358	0.496		51.7243	41.1444	62.1519		Intercept	0.069	0.218	-0.358	0.496	0.1	1		60	51.7241
	AZM	-4.745	-6.688	-2.802		0	0	5.72162		Intercept	-4.745	0.9912	-6.688	-2.802	22.918			0	0
	AMP	0.719	0.258	1.181		67.2387	56.4145	76.5128		Intercept	0.719	0.2355	0.258	1.181	9.325	1		78	67.2414
	CIP	-4.745	-6.688	-2.802		0.862011	0.124422	5.72162		Intercept	-4.745	0.9912	-6.688	-2.802	22.918			1	0.862069
	CRO	0.034	-0.398	0.467		50.8499	40.1793	61.4673		Intercept	0.034	0.2208	-0.398	0.467	0.024	1		59	50.8621
	TIO	-0.034	-0.456	0.388		49.1501	38.7935	59.5801		Intercept	-0.034	0.2153	-0.456	0.388	0.026			57	49.1379
	AMC	0.069	-0.358	0.496		51.7243	41.1444	62.1519		Intercept	0.069	0.218	-0.358	0.496	0.1			60	51.7241
	Antimcirobials	PA Beta	Lower	Upper		Prevalence	CI	CI			Beta	SE	Lower	Upper	zscore	pvalue		count	Non-adjusted
2015	TET	-0.312	-0.723	0.099		42.2627	32.6733	52.473			-0.312	0.2096	-0.723	0.099	2.219	1		41	42.268	97
	SSS	-0.586	-1.113	-0.06		35.7553	24.7312	48.5004		Intercept	-0.586	0.2686	-1.113	-0.06	4.769			35	36.0825
	CHL	-2.741	-3.972	-1.51		6.0597	1.84875	18.0939		Intercept	-2.741	0.6281	-3.972	-1.51	19.05			6	6.18557
	SXT	-2.903	-3.915	-1.892		5.20055	1.95507	13.1017		Intercept	-2.903	0.516	-3.915	-1.892	31.659			5	5.15464
	STR	-0.617	-1.033	-0.2		35.0464	26.2503	45.0166		Intercept	-0.617	0.2125	-1.033	-0.2	8.422			34	35.0515
	NAL	-1.477	-2.092	-0.861		18.5881	10.9877	29.713		Intercept	-1.477	0.3141	-2.092	-0.861	22.095			18	18.5567
	GEN	-1.351	-1.862	-0.84		20.5707	13.447	30.1535		Intercept	-1.351	0.2609	-1.862	-0.84	26.808			20	20.6186
	FOX	-0.525	-0.983	-0.067		37.1684	27.2297	48.3256		Intercept	-0.525	0.2337	-0.983	-0.067	5.05	1		36	37.1134
	AZM	-4.563	-6.501	-2.625		0	0	6.75467		Intercept	-4.563	0.9888	-6.501	-2.625	21.296			0	0
	AMP	0.707	0.266	1.149		66.9738	56.6111	75.9328		Intercept	0.707	0.2253	0.266	1.149	9.852	1		65	67.0103
	CIP	-4.563	-6.501	-2.625		1.0323	0.149968	6.75467		Intercept	-4.563	0.9888	-6.501	-2.625	21.296			1	1.03093
	CRO	-0.905	-1.405	-0.404		28.8024	19.7024	40.0352		Intercept	-0.905	0.2553	-1.405	-0.404	12.553	1		28	28.866
	TIO	-1.122	-1.697	-0.547		24.564	15.4857	36.6561		Intercept	-1.122	0.2934	-1.697	-0.547	14.617			24	24.7423
	AMC	-0.474	-0.977	0.028		38.367	27.3487	50.7		Intercept	-0.474	0.2565	-0.977	0.028	3.42			37	38.1443
	Antimcirobials	PA Beta	Lower	Upper		Prevalence	CI	CI			Beta	SE	Lower	Upper	zscore	pvalue		count	Non-adjusted
2016	TET	-0.412	-0.844	0.02		39.8433	30.0693	50.5			-0.412	0.2204	-0.844	0.02	3.494			51	39.8438	128
	SSS	-0.544	-1.001	-0.088		36.7258	26.8745	47.8014		Intercept	-0.544	0.2329	-1.001	-0.088	5.463			47	36.7188
	CHL	-2.85	-3.659	-2.04		5.46813	2.51114	11.5067		Intercept	-2.85	0.413	-3.659	-2.04	47.616			7	5.46875
	SXT	-2.18	-2.802	-1.558		10.1561	5.72162	17.3934		Intercept	-2.18	0.3171	-2.802	-1.558	47.256			13	10.1562
	STR	-0.544	-1.037	-0.051		36.7258	26.1729	48.7253		Intercept	-0.544	0.2515	-1.037	-0.051	4.683			47	36.7188
	NAL	-2.18	-3.031	-1.329		10.1561	4.60449	20.9325		Intercept	-2.18	0.4342	-3.031	-1.329	25.207			13	10.1562
	GEN	-1.747	-2.311	-1.182		14.8426	9.0216	23.4693		Intercept	-1.747	0.288	-2.311	-1.182	36.783			19	14.8438
	FOX	-1.228	-1.68	-0.776		22.6532	15.7095	31.5183		Intercept	-1.228	0.2305	-1.68	-0.776	28.386			29	22.6562
	AZM	-4.844	-6.788	-2.9		0	0	5.21536		Intercept	-4.844	0.992	-6.788	-2.9	23.846			0	0
	AMP	0.188	-0.27	0.646		54.6862	43.2907	65.6109		Intercept	0.188	0.2335	-0.27	0.646	0.648			70	54.6875
	MEM	-4.844	-6.788	-2.9		0	0	5.21536		Intercept	-4.844	0.992	-6.788	-2.9	23.846			0	0
	CIP	-4.844	-6.788	-2.9		0	0	5.21536		Intercept	-4.844	0.992	-6.788	-2.9	23.846			0	0
	CRO	-1.319	-1.79	-0.848		21.0985	14.3073	29.9853		Intercept	-1.319	0.2403	-1.79	-0.848	30.131			27	21.0938
	AMC	-1.319	-1.79	-0.848		21.0985	14.3073	29.9853		Intercept	-1.319	0.2403	-1.79	-0.848	30.131			27	21.0938
	STREPTOMYCIN BREAKPOINT CHANGE
	2013
	2014
		PA Beta	Lower	Upper		Prevalence	CI	CI			Beta	SE	Lower	Upper	zscore	pvalue		count	Non-adjusted
	STR	-0.42	-0.861	0.021		39.6517	29.713	50.525		STR	-0.42	0.2251	-0.861	0.021	3.48			46	39.6552	186
	STR	0.396517	0.29713	0.50525
	2015
		PA Beta	Lower	Upper		Prevalence	CI	CI			Beta	SE	Lower	Upper	zscore	pvalue		count	Non-adjusted
	STR	-0.311	-0.745	0.123		42.2871	32.1912	53.0711		STR	-0.311	0.2214	-0.745	0.123	1.977			41	42.268	186
	STR	0.422871	0.321912	0.530711
	Antimicrobials	PA Beta	Lower	Upper		Prevalence	CI	CI			Beta	SE	Lower	Upper	zscore	pvalue		count	Non-adjusted
2017	TET	-0.36	-0.713	-0.007		41.096	32.8936	49.825			-0.36	0.18	-0.713	-0.007	4.003			48	41.0256	117
	SSS	-0.226	-0.632	0.181		44.3739	34.7057	54.5127		Intercept	-0.226	0.2075	-0.632	0.181	1.185			52	44.4444
	CHL	-2.625	-3.602	-1.648		6.75467	2.65453	16.1379		Intercept	-2.625	0.4983	-3.602	-1.648	27.753			8	6.83761
	SXT	-2.086	-2.746	-1.425		11.0465	6.0313	19.3879		Intercept	-2.086	0.3369	-2.746	-1.425	38.321			13	11.1111
	STR	0.046	-0.373	0.466		51.1498	40.7816	61.4437		Intercept	0.046	0.214	-0.373	0.466	0.047			60	51.2821
	NAL	-1.973	-2.639	-1.308		12.2067	6.66702	21.2822		Intercept	-1.973	0.3394	-2.639	-1.308	33.804			14	11.9658
	GEN	-1.307	-1.715	-0.9		21.2989	15.2516	28.905		Intercept	-1.307	0.2079	-1.715	-0.9	39.533			25	21.3675
	FOX	-1.356	-1.816	-0.896		20.4891	13.9915	28.9873		Intercept	-1.356	0.2346	-1.816	-0.896	33.402			24	20.5128
	AZM	-4.753	-6.695	-2.811		0	0	5.67326		Intercept	-4.753	0.991	-6.695	-2.811	23.005			0	0
	AMP	0.278	-0.168	0.725		56.9056	45.8099	67.3707		Intercept	0.278	0.2277	-0.168	0.725	1.496			67	57.265
	MEM	-4.753	-6.695	-2.811		0	0	5.67326		Intercept	-4.753	0.991	-6.695	-2.811	23.005			0	0
	CIP	-4.051	-5.411	-2.69		1.71072	0.44473	6.3566		Intercept	-4.051	0.694	-5.411	-2.69	34.07			2	1.7094
	CRO	-1.302	-1.741	-0.864		21.3829	14.9186	29.6504		Intercept	-1.302	0.2235	-1.741	-0.864	33.954			25	21.3675
	AMC	-1.305	-1.766	-0.844		21.3325	14.604	30.0693		Intercept	-1.305	0.235	-1.766	-0.844	30.842			25	21.3675

## Sheet: Salmonella_broilers
Year	Antimicrobials	PA Beta	Lower	Upper		Prevalence	CI	CI			Beta	SE	Lower	Upper	zscore	pvalue		count	Non-adjusted	Total isolates
2013	TET	-1.817	-2.966	-0.669		13.9794	4.89857	33.8721			-1.817	0.5861	-2.966	-0.669	9.614			11	16.1765	68
	SSS	-4.21	-6.165	-2.255		0	0	9.4919		Intercept	-4.21	0.9974	-6.165	-2.255	17.814			0	0
	CHL	-4.21	-6.165	-2.255		0	0	9.4919		Intercept	-4.21	0.9974	-6.165	-2.255	17.814			0	0
	SXT	-4.21	-6.165	-2.255		0	0	9.4919		Intercept	-4.21	0.9974	-6.165	-2.255	17.814			0	0
	STR	-1.817	-2.966	-0.669		13.9794	4.89857	33.8721		Intercept	-1.817	0.5861	-2.966	-0.669	9.614			11	16.1765
	NAL	-2.944	-4.955	-0.934		5.00209	0.699875	28.2114		Intercept	-2.944	1.026	-4.955	-0.934	8.236			4	5.88235
	KAN	-4.21	-6.165	-2.255		0	0	9.4919		Intercept	-4.21	0.9974	-6.165	-2.255	17.814			0	0
	GEN	-4.21	-6.165	-2.255		0	0	9.4919		Intercept	-4.21	0.9974	-6.165	-2.255	17.814			0	0
	FOX	-1.596	-2.589	-0.604		16.8541	6.98497	35.3429		Intercept	-1.596	0.5064	-2.589	-0.604	9.934			13	19.1176
	AZM	-4.21	-6.165	-2.255		0	0	9.4919		Intercept	-4.21	0.9974	-6.165	-2.255	17.814			0	0
	AMP	-1.505	-2.465	-0.545		18.1681	7.83485	36.7025		Intercept	-1.505	0.4899	-2.465	-0.545	9.434			14	20.5882
	CIP	-4.21	-6.165	-2.255		0	0	9.4919		Intercept	-4.21	0.9974	-6.165	-2.255	17.814			0	0
	CRO	-1.505	-2.465	-0.545		18.1681	7.83485	36.7025		Intercept	-1.505	0.4899	-2.465	-0.545	9.434			14	20.5882
	TIO	-1.505	-2.465	-0.545		18.1681	7.83485	36.7025		Intercept	-1.505	0.4899	-2.465	-0.545	9.434			14	20.5882
	AMC	-1.505	-2.465	-0.545		18.1681	7.83485	36.7025		Intercept	-1.505	0.4899	-2.465	-0.545	9.434			14	20.5882
	Antimicrobials	PA Beta	Lower	Upper		Prevalence	CI	CI			Beta	SE	Lower	Upper	zscore	pvalue		count	Non-adjusted
2014	TET	-1.497	-2.344	-0.65		18.2873	8.75439	34.299			-1.497	0.4322	-2.344	-0.65	11.993			13	17.5676	74
	SSS	-3.568	-4.989	-2.148		2.74381	0.676638	10.4518		Intercept	-3.568	0.7246	-4.989	-2.148	24.251			2	2.7027
	CHL	-4.287	-6.216	-2.358		0	0	8.6432		Intercept	-4.287	0.9843	-6.216	-2.358	18.967			0	0
	SXT	-4.287	-6.216	-2.358		0	0	8.6432		Intercept	-4.287	0.9843	-6.216	-2.358	18.967			0	0
	STR	-1.497	-2.344	-0.65		18.2873	8.75439	34.299		Intercept	-1.497	0.4322	-2.344	-0.65	11.993			13	17.5676
	NAL	-4.287	-6.216	-2.358		0	0	8.6432		Intercept	-4.287	0.9843	-6.216	-2.358	18.967			0	0
	GEN	-4.287	-6.216	-2.358		0	0	8.6432		Intercept	-4.287	0.9843	-6.216	-2.358	18.967			0	0
	FOX	-1.952	-3.023	-0.882		12.4335	4.63976	29.2764		Intercept	-1.952	0.5461	-3.023	-0.882	12.782			10	13.5135
	AZM	-4.287	-6.216	-2.358		0	0	8.6432		Intercept	-4.287	0.9843	-6.216	-2.358	18.967			0	0
	AMP	-1.852	-2.921	-0.784		13.5638	5.11252	31.3458		Intercept	-1.852	0.5451	-2.921	-0.784	11.543			11	14.8649
	CIP	-4.287	-6.216	-2.358		0	0	8.6432		Intercept	-4.287	0.9843	-6.216	-2.358	18.967			0	0
	CRO	-1.852	-2.921	-0.784		13.5638	5.11252	31.3458		Intercept	-1.852	0.5451	-2.921	-0.784	11.543			11	14.8649
	TIO	-1.952	-3.023	-0.882		12.4335	4.63976	29.2764		Intercept	-1.952	0.5461	-3.023	-0.882	12.782			10	13.5135
	AMC	-1.852	-2.921	-0.784		13.5638	5.11252	31.3458		Intercept	-1.852	0.5451	-2.921	-0.784	11.543			11	14.8649
	Antimicrobials	PA Beta	Lower	Upper		Prevalence	CI	CI			Beta	SE	Lower	Upper	zscore	pvalue		count	Non-adjusted
2015	TET	-0.338	-1.139	0.463		41.6295	24.2504	61.3726			-0.338	0.4087	-1.139	0.463	0.682			34	47.2222	72
	SSS	-4.254	-6.179	-2.329		1.40083	0.206821	8.87495		Intercept	-4.254	0.9821	-6.179	-2.329	18.762			1	1.38889
	CHL	-4.254	-6.179	-2.329		0	0	8.87495		Intercept	-4.254	0.9821	-6.179	-2.329	18.762			0	0
	SXT	-4.254	-6.179	-2.329		0	0	8.87495		Intercept	-4.254	0.9821	-6.179	-2.329	18.762			0	0
	STR	-0.338	-1.139	0.463		41.6295	24.2504	61.3726		Intercept	-0.338	0.4087	-1.139	0.463	0.682			34	47.2222
	NAL	-0.827	-1.715	0.062		30.428	15.2516	51.5495		Intercept	-0.827	0.4532	-1.715	0.062	3.328			28	38.8889
	GEN	-4.254	-6.179	-2.329		1.40083	0.206821	8.87495		Intercept	-4.254	0.9821	-6.179	-2.329	18.762			1	1.38889
	FOX	-0.857	-1.67	-0.043		29.7967	15.8424	48.9252		Intercept	-0.857	0.4152	-1.67	-0.043	4.256	1		24	33.3333
	AZM	-4.254	-6.179	-2.329		0	0	8.87495		Intercept	-4.254	0.9821	-6.179	-2.329	18.762			0	0
	AMP	-0.569	-1.384	0.247		36.1468	20.0367	56.1438		Intercept	-0.569	0.416	-1.384	0.247	1.868			29	40.2778
	CIP	-3.677	-5.632	-1.722		2.46745	0.356862	15.1614		Intercept	-3.677	0.9975	-5.632	-1.722	13.586			2	2.77778
	CRO	-0.767	-1.606	0.072		31.7128	16.7145	51.7992		Intercept	-0.767	0.4282	-1.606	0.072	3.207			26	36.1111
	TIO	-0.767	-1.606	0.072		31.7128	16.7145	51.7992		Intercept	-0.767	0.4282	-1.606	0.072	3.207			26	36.1111
	AMC	-0.694	-1.504	0.115		33.3144	18.183	52.8718		Intercept	-0.694	0.4131	-1.504	0.115	2.824			27	37.5
	Antimicrobials	PA Beta	Lower	Upper		Prevalence	CI	CI			Beta	SE	Lower	Upper	zscore	pvalue		count	Non-adjusted
2016	TET	0.003	-0.786	0.793		50.075	31.3028	68.8475			0.003	0.4029	-0.786	0.793	0			36	49.3151	73
	SSS	-3.079	-5.083	-1.075		4.39818	0.616306	25.4453		Intercept	-3.079	1.0225	-5.083	-1.075	9.067			3	4.10959
	CHL	-4.281	-6.235	-2.327		0	0	8.89114		Intercept	-4.281	0.9969	-6.235	-2.327	18.442			0	0
	SXT	-4.281	-6.235	-2.327		0	0	8.89114		Intercept	-4.281	0.9969	-6.235	-2.327	18.442			0	0
	STR	-0.174	-0.967	0.618		45.6609	27.5479	64.9764		Intercept	-0.174	0.4043	-0.967	0.618	0.186			32	43.8356
	NAL	-4.281	-6.235	-2.327		0	0	8.89114		Intercept	-4.281	0.9969	-6.235	-2.327	18.442			0	0
	GEN	-4.281	-6.235	-2.327		1.36402	0.19558	8.89114		Intercept	-4.281	0.9969	-6.235	-2.327	18.442			1	1.36986
	FOX	-1.893	-3.107	-0.68		13.0903	4.28194	33.6261		Intercept	-1.893	0.6192	-3.107	-0.68	9.349			9	12.3288
	AZM	-4.281	-6.235	-2.327		0	0	8.89114		Intercept	-4.281	0.9969	-6.235	-2.327	18.442			0	0
	AMP	-1.893	-3.107	-0.68		13.0903	4.28194	33.6261		Intercept	-1.893	0.6192	-3.107	-0.68	9.349			9	12.3288
	MEM	-4.281	-6.235	-2.327		0	0	8.89114		Intercept	-4.281	0.9969	-6.235	-2.327	18.442			0	0
	CIP	-4.281	-6.235	-2.327		0	0	8.89114		Intercept	-4.281	0.9969	-6.235	-2.327	18.442			0	0
	CRO	-1.893	-3.107	-0.68		13.0903	4.28194	33.6261		Intercept	-1.893	0.6192	-3.107	-0.68	9.349			9	12.3288
	AMC	-1.893	-3.107	-0.68		13.0903	4.28194	33.6261		Intercept	-1.893	0.6192	-3.107	-0.68	9.349			9	12.3288
	Breakpoint Changes for Strp
	2013	No impact
	2014	No impact
	2015	No impact
	Antimicrobials	PA Beta	Lower	Upper		Prevalence	CI	CI			Beta	SE	Lower	Upper	zscore	pvalue		count	Non-adjusted
2017	TET	-0.705	-1.459	0.05		33.0705	18.862	51.2497			-0.705	0.3849	-1.459	0.05	3.352			25	38.4615	65
	SSS	-2.996	-5.004	-0.987		4.76069	0.666631	27.1505		Intercept	-2.996	1.0247	-5.004	-0.987	8.547			4	6.15385
	CHL	-4.151	-6.073	-2.229		0	0	9.71763		Intercept	-4.151	0.9806	-6.073	-2.229	17.917			0	0
	SXT	-4.151	-6.073	-2.229		0	0	9.71763		Intercept	-4.151	0.9806	-6.073	-2.229	17.917			0	0
	STR	-0.637	-1.378	0.103		34.5925	20.133	52.5727		Intercept	-0.637	0.3777	-1.378	0.103	2.848			26	40
	NAL	-4.151	-6.073	-2.229		0	0	9.71763		Intercept	-4.151	0.9806	-6.073	-2.229	17.917			0	0
	GEN	-3.24	-5.222	-1.257		3.76879	0.536756	22.1491		Intercept	-3.24	1.0115	-5.222	-1.257	10.259			3	4.61538
	FOX	-2.233	-3.309	-1.157		9.6826	3.52637	23.9213		Intercept	-2.233	0.549	-3.309	-1.157	16.538			7	10.7692
	AZM	-4.151	-6.073	-2.229		0	0	9.71763		Intercept	-4.151	0.9806	-6.073	-2.229	17.917			0	0
	AMP	-2.233	-3.309	-1.157		9.6826	3.52637	23.9213		Intercept	-2.233	0.549	-3.309	-1.157	16.538			7	10.7692
	MEM	-4.151	-6.073	-2.229		0	0	9.71763		Intercept	-4.151	0.9806	-6.073	-2.229	17.917			0	0
	CIP	-4.151	-6.073	-2.229		0	0	9.71763		Intercept	-4.151	0.9806	-6.073	-2.229	17.917			0	0
	CRO	-2.233	-3.309	-1.157		9.6826	3.52637	23.9213		Intercept	-2.233	0.549	-3.309	-1.157	16.538			7	10.7692
	AMC	-2.233	-3.309	-1.157		9.6826	3.52637	23.9213		Intercept	-2.233	0.549	-3.309	-1.157	16.538			7	10.7692

## Sheet: Campylobacter_broilers
Year	Antimicrobials	PA Beta	Lower	Upper		Prevalence	CI	CI			Beta	SE	Lower	Upper	zscore	pvalue		Count	Non_adjusted	Total isolates
2013	Tetracycline	-0.236	-1.428	0.956		44.1272	19.341	72.232			-0.236	0.6081	-1.428	0.956	0.15			16	59.2593	27
	Florfenicol	-3.208	-5.051	-1.365		0	0	20.3429		Intercept	-3.208	0.9403	-5.051	-1.365	11.643			0	0
	Nalidixic acid	-0.847	-2.2	0.505		30.0063	9.97505	62.3634		Intercept	-0.847	0.6901	-2.2	0.505	1.507			11	40.7407
	Gentamicin	-3.208	-5.051	-1.365		0	0	20.3429		Intercept	-3.208	0.9403	-5.051	-1.365	11.643			0	0
	Erythromycin	-3.208	-5.051	-1.365		0	0	20.3429		Intercept	-3.208	0.9403	-5.051	-1.365	11.643			0	0
	Clindamycin	-3.208	-5.051	-1.365		0	0	20.3429		Intercept	-3.208	0.9403	-5.051	-1.365	11.643			0	0
	Azithromycin	-3.208	-5.051	-1.365		0	0	20.3429		Intercept	-3.208	0.9403	-5.051	-1.365	11.643			0	0
	Telithromycin	-3.208	-5.051	-1.365		0	0	20.3429		Intercept	-3.208	0.9403	-5.051	-1.365	11.643			0	0
	Ciprofloxacin	-0.847	-2.2	0.505		30.0063	9.97505	62.3634		Intercept	-0.847	0.6901	-2.2	0.505	1.507			11	40.7407
	Antimicrobials	PA Beta	Lower	Upper		Prevalence	CI	CI			Beta	SE	Lower	Upper	zscore	pvalue		Count	Non_adjusted
2014	Tetracycline	0.593	-0.826	2.011		64.4053	30.4492	88.1947			0.593	0.7237	-0.826	2.011	0.671			17	65.3846	26
	Florfenicol	-3.234	-5.186	-1.282		0	0	21.721		Intercept	-3.234	0.9958	-5.186	-1.282	10.547			0	0
	Nalidixic acid	-0.918	-2.557	0.722		28.5366	7.19576	67.3047		Intercept	-0.918	0.8367	-2.557	0.722	1.203			7	26.9231
	Gentamicin	-3.234	-5.186	-1.282		0	0	21.721		Intercept	-3.234	0.9958	-5.186	-1.282	10.547			0	0
	Erythromycin	-3.234	-5.186	-1.282		0	0	21.721		Intercept	-3.234	0.9958	-5.186	-1.282	10.547			0	0
	Clindamycin	-3.234	-5.186	-1.282		0	0	21.721		Intercept	-3.234	0.9958	-5.186	-1.282	10.547			0	0
	Azithromycin	-3.234	-5.186	-1.282		0	0	21.721		Intercept	-3.234	0.9958	-5.186	-1.282	10.547			0	0
	Telithromycin	-3.234	-5.186	-1.282		0	0	21.721		Intercept	-3.234	0.9958	-5.186	-1.282	10.547			0	0
	Ciprofloxacin	-0.918	-2.557	0.722		28.5366	7.19576	67.3047		Intercept	-0.918	0.8367	-2.557	0.722	1.203			7	26.9231
	Antimicrobials	PA Beta	Lower	Upper		Prevalence	CI	CI			Beta	SE	Lower	Upper	zscore	pvalue		Count	Non_adjusted
2015	Tetracycline	0.916	-0.724	2.556		71.4226	32.6513	92.7976			0.916	0.8367	-0.724	2.556	1.199			17	68	25
	Florfenicol	-3.194	-5.143	-1.244		0	0	22.374		Intercept	-3.194	0.9947	-5.143	-1.244	10.309			0	0
	Nalidixic acid	-1.112	-2.532	0.309		24.7498	7.36451	57.6641		Intercept	-1.112	0.7249	-2.532	0.309	2.351			6	24
	Gentamicin	-3.194	-5.143	-1.244		0	0	22.374		Intercept	-3.194	0.9947	-5.143	-1.244	10.309			0	0
	Erythromycin	-3.194	-5.143	-1.244		0	0	22.374		Intercept	-3.194	0.9947	-5.143	-1.244	10.309			0	0
	Clindamycin	-3.194	-5.143	-1.244		0	0	22.374		Intercept	-3.194	0.9947	-5.143	-1.244	10.309			0	0
	Azithromycin	-3.194	-5.143	-1.244		0	0	22.374		Intercept	-3.194	0.9947	-5.143	-1.244	10.309			0	0
	Telithromycin	-3.194	-5.143	-1.244		0	0	22.374		Intercept	-3.194	0.9947	-5.143	-1.244	10.309			0	0
	Ciprofloxacin	-1.112	-2.532	0.309		24.7498	7.36451	57.6641		Intercept	-1.112	0.7249	-2.532	0.309	2.351			6	24
	Antimicrobials	PA Beta	Lower	Upper		Prevalence	CI	CI			Beta	SE	Lower	Upper	zscore	pvalue		Count	Non_adjusted
2016	Tetracycline	-1.26	-2.832	0.312		22.0974	5.56193	57.7373			-1.26	0.8018	-2.832	0.312	2.469			6	19.3548	31
	Florfenicol	-3.385	-5.261	-1.509		0	0	18.1087		Intercept	-3.385	0.957	-5.261	-1.509	12.508			0	0
	Nalidixic acid	-1.09	-2.513	0.332		25.1618	7.49518	58.2246		Intercept	-1.09	0.7256	-2.513	0.332	2.258			9	29.0323
	Gentamicin	-3.385	-5.261	-1.509		0	0	18.1087		Intercept	-3.385	0.957	-5.261	-1.509	12.508			0	0
	Erythromycin	-3.385	-5.261	-1.509		0	0	18.1087		Intercept	-3.385	0.957	-5.261	-1.509	12.508			0	0
	Clindamycin	-3.385	-5.261	-1.509		0	0	18.1087		Intercept	-3.385	0.957	-5.261	-1.509	12.508			0	0
	Azithromycin	-3.385	-5.261	-1.509		0	0	18.1087		Intercept	-3.385	0.957	-5.261	-1.509	12.508			0	0
	Telithromycin	-3.385	-5.261	-1.509		0	0	18.1087		Intercept	-3.385	0.957	-5.261	-1.509	12.508			0	0
	Ciprofloxacin	-1.09	-2.513	0.332		25.1618	7.49518	58.2246		Intercept	-1.09	0.7256	-2.513	0.332	2.258			9	29.0323
	Antimicrobials	PA Beta	Lower	Upper		Prevalence	CI	CI			Beta	SE	Lower	Upper	zscore	pvalue		Count	Non_adjusted
2017	Tetracycline	-0.463	-1.632	0.707		38.6274	16.3557	66.9738			-0.463	0.5966	-1.632	0.707	0.601			17	38.6364	44
	Florfenicol	-3.761	-5.673	-1.849		0	0	13.599		Intercept	-3.761	0.9756	-5.673	-1.849	14.862			0	0
	Nalidixic acid	-0.56	-1.788	0.669		36.3547	14.3318	66.1279		Intercept	-0.56	0.6268	-1.788	0.669	0.797			16	36.3636
	Gentamicin	-3.761	-5.673	-1.849		0	0	13.599		Intercept	-3.761	0.9756	-5.673	-1.849	14.862			0	0
	Erythromycin	-3.761	-5.673	-1.849		0	0	13.599		Intercept	-3.761	0.9756	-5.673	-1.849	14.862			0	0
	Clindamycin	-3.761	-5.673	-1.849		0	0	13.599		Intercept	-3.761	0.9756	-5.673	-1.849	14.862			0	0
	Azithromycin	-3.761	-5.673	-1.849		0	0	13.599		Intercept	-3.761	0.9756	-5.673	-1.849	14.862			0	0
	Telithromycin	-3.761	-5.673	-1.849		0	0	13.599		Intercept	-3.761	0.9756	-5.673	-1.849	14.862			0	0
	Ciprofloxacin	-0.56	-1.788	0.669		36.3547	14.3318	66.1279		Intercept	-0.56	0.6268	-1.788	0.669	0.797			16	36.3636

## Sheet: Ecoli_turkeys
Year	Antimicrobails	PA Beta	Lower	Upper		Prevalence	CI	CI			Beta	SE	Lower	Upper	zscore	pvalue		count	Non-adjusted	Total isolates
2013	TET	0.11	-0.32	0.54		52.7223	42.0188	63.1812			0.109	0.22	-0.322	0.54	0.244			58	52.7273	110
	SSS	-0.68	-1.18	-0.17		33.7378	23.5592	45.6857		Intercept	-0.675	0.2562	-1.177	-0.173	6.94			37	33.6364
	CHL	-3.99	-5.35	-2.63		1.81994	0.473984	6.72325		Intercept	-3.988	0.6933	-5.347	-2.63	33.096			2	1.81818
	SXT	-2.55	-3.28	-1.82		7.26957	3.63687	14.0035		Intercept	-2.546	0.3729	-3.277	-1.815	46.614			8	7.27273
	STR	-0.07	-0.48	0.33		48.1758	38.3434	58.1516		Intercept	-0.073	0.2051	-0.475	0.329	0.125			53	48.1818
	NAL	-3.99	-5.35	-2.63		1.81994	0.473984	6.72325		Intercept	-3.988	0.6933	-5.347	-2.63	33.096			2	1.81818
	GEN	-2.01	-2.67	-1.36		11.7845	6.47064	20.4891		Intercept	-2.013	0.3357	-2.671	-1.356	35.977			13	11.8182
	FOX	-2.85	-3.6	-2.1		5.46813	2.66748	10.8806		Intercept	-2.85	0.3812	-3.597	-2.103	55.89			6	5.45455
	AZM	-4.69	-6.63	-2.75		0	0	6.00866		Intercept	-4.691	0.9905	-6.632	-2.75	22.43			0	0
	AMP	-0.61	-1.12	-0.1		35.2059	24.5641	47.552		Intercept	-0.61	0.2615	-1.122	-0.098	5.442			39	35.4545
	CIP	-4.69	-6.63	-2.75		0	0	6.00866		Intercept	-4.691	0.9905	-6.632	-2.75	22.43			0	0
	CRO	-3.04	-3.87	-2.21		4.55206	2.03922	9.85891		Intercept	-3.043	0.4233	-3.872	-2.213	51.662			5	4.54545
	TIO	-3.04	-3.87	-2.21		4.55206	2.03922	9.85891		Intercept	-3.043	0.4233	-3.872	-2.213	51.662			5	4.54545
	AMC	-2.85	-3.6	-2.1		5.46813	2.66748	10.8806		Intercept	-2.85	0.3812	-3.597	-2.103	55.89			6	5.45455
	Antimicrobials	PA Beta	Lower	Upper		Prevalence	CI	CI			Beta	SE	Lower	Upper	zscore	pvalue		count	Non-adjusted
2014	TET	0.34	-0.11	0.79		58.3948	47.178	68.8046			0.339	0.2305	-0.113	0.791	2.162			67	58.2609	115
	SSS	-1.08	-1.58	-0.57		25.4453	17.023	36.216		Intercept	-1.075	0.2597	-1.584	-0.566	17.151			29	25.2174
	CHL	-3.09	-4.11	-2.08		4.33969	1.61747	11.1155		Intercept	-3.093	0.5175	-4.108	-2.079	35.722			5	4.34783
	SXT	-2.9	-3.65	-2.15		5.22525	2.53821	10.4518		Intercept	-2.898	0.3827	-3.648	-2.148	57.328			6	5.21739
	STR	-0.29	-0.82	0.23		42.727	30.6826	55.7248		Intercept	-0.293	0.2666	-0.815	0.23	1.205			49	42.6087
	NAL	-3.63	-4.74	-2.52		2.59068	0.868875	7.4675		Intercept	-3.627	0.5664	-4.737	-2.517	41.001			3	2.6087
	GEN	-1.83	-2.48	-1.17		13.8715	7.72722	23.6313		Intercept	-1.826	0.3332	-2.48	-1.173	30.049			16	13.913
	FOX	-2.25	-3.06	-1.44		9.52632	4.48733	19.0927		Intercept	-2.251	0.4118	-3.058	-1.444	29.888			11	9.56522
	AZM	-4.74	-6.68	-2.79		0.869736	0.125671	5.76493		Intercept	-4.736	0.991	-6.678	-2.794	22.841			1	0.869565
	AMP	-0.41	-0.8	-0.02		39.9632	31.1096	49.55		Intercept	-0.407	0.1984	-0.795	-0.018	4.203			46	40
	CIP	-4.74	-6.68	-2.79		0.869736	0.125671	5.76493		Intercept	-4.736	0.991	-6.678	-2.794	22.841			1	0.869565
	CRO	-2.36	-3.23	-1.48		8.659	3.80889	18.4824		Intercept	-2.356	0.445	-3.229	-1.484	28.035			10	8.69565
	TIO	-2.47	-3.36	-1.58		7.79164	3.35692	17.0654		Intercept	-2.471	0.4538	-3.36	-1.581	29.641			9	7.82609
	AMC	-2.25	-3.06	-1.44		9.52632	4.48733	19.0927		Intercept	-2.251	0.4118	-3.058	-1.444	29.888			11	9.56522
	Antimicrrobials	PA Beta	Lower	Upper		Prevalence	CI	CI			Beta	SE	Lower	Upper	zscore	pvalue		count	Non-adjusted
2015	TET	0.37	-0.05	0.8		59.1942	48.7003	68.9118			0.372	0.2164	-0.052	0.796	2.959			70	59.322	118
	SSS	-0.74	-1.11	-0.38		32.2349	24.8244	40.6609		Intercept	-0.743	0.1864	-1.108	-0.378	15.886			38	32.2034
	CHL	-3.35	-4.29	-2.41		3.39607	1.35196	8.27163		Intercept	-3.348	0.4806	-4.29	-2.406	48.521			4	3.38983
	SXT	-3.65	-4.74	-2.55		2.54564	0.862866	7.27631		Intercept	-3.645	0.561	-4.744	-2.545	42.207			3	2.54237
	STR	-0.11	-0.5	0.29		47.3525	37.7071	57.2241		Intercept	-0.106	0.2021	-0.502	0.291	0.273			56	47.4576
	NAL	-3.35	-4.29	-2.41		3.39607	1.35196	8.27163		Intercept	-3.348	0.4806	-4.29	-2.406	48.521			4	3.38983
	GEN	-1.08	-1.47	-0.69		25.4074	18.7095	33.5146		Intercept	-1.077	0.2002	-1.469	-0.685	28.94			30	25.4237
	FOX	-3.65	-4.74	-2.55		2.54564	0.862866	7.27631		Intercept	-3.645	0.561	-4.744	-2.545	42.207			3	2.54237
	AZM	-4.76	-6.7	-2.82		0	0	5.63061		Intercept	-4.762	0.9911	-6.704	-2.819	23.084			0	0
	AMP	-0.31	-0.7	0.08		42.3847	33.2478	52.0988		Intercept	-0.307	0.1993	-0.697	0.084	2.371			50	42.3729
	CIP	-4.76	-6.7	-2.82		0	0	5.63061		Intercept	-4.762	0.9911	-6.704	-2.819	23.084			0	0
	CRO	-4.06	-5.42	-2.7		1.69732	0.440763	6.30324		Intercept	-4.059	0.6941	-5.42	-2.699	34.202			2	1.69491
	TIO	-4.76	-6.7	-2.82		0.847604	0.12245	5.63061		Intercept	-4.762	0.9911	-6.704	-2.819	23.084			1	0.847458
	AMC	-3.65	-4.74	-2.55		2.54564	0.862866	7.27631		Intercept	-3.645	0.561	-4.744	-2.545	42.207			3	2.54237
	Antimicrobials	PA Beta	Lower	Upper		Prevalence	CI	CI			Beta	SE	Lower	Upper	zscore	pvalue		count	Non-adjusted
2016	TET	0.57	0.16	0.98		63.784	53.9418	72.6115			0.566	0.2084	0.158	0.975	7.388			74	63.7931	116
	SSS	-0.57	-0.98	-0.16		36.216	27.3885	46.0582		Intercept	-0.566	0.2084	-0.975	-0.158	7.388			42	36.2069
	CHL	-2.91	-3.8	-2.01		5.17105	2.17958	11.7845		Intercept	-2.909	0.4569	-3.804	-2.013	40.525			6	5.17241
	SXT	-2.6	-3.43	-1.78		6.89456	3.14927	14.4427		Intercept	-2.603	0.4202	-3.426	-1.779	38.374			8	6.89655
	STR	0.31	-0.16	0.78		57.7617	46.0582	68.6542		Intercept	0.313	0.2402	-0.158	0.784	1.697			67	57.7586
	NAL	-4.04	-5.4	-2.68		1.72422	0.44784	6.40439		Intercept	-4.043	0.6943	-5.404	-2.682	33.914			2	1.72414
	GEN	-1.1	-1.52	-0.68		24.9927	17.9314	33.7155		Intercept	-1.099	0.2157	-1.521	-0.676	25.953			29	25
	FOX	-3.63	-5.08	-2.18		2.58564	0.617532	10.1927		Intercept	-3.629	0.741	-5.081	-2.176	23.981			3	2.58621
	AZM	-4.75	-6.69	-2.8		0	0	5.72162		Intercept	-4.745	0.9912	-6.688	-2.802	22.918			0	0
	AMP	-0.8	-1.2	-0.4		31.0239	23.2188	40.1072		Intercept	-0.799	0.2026	-1.196	-0.401	15.528			36	31.0345
	MEM	-4.75	-6.69	-2.8		0	0	5.72162		Intercept	-4.745	0.9912	-6.688	-2.802	22.918			0	0
	CIP	-4.75	-6.69	-2.8		0	0	5.72162		Intercept	-4.745	0.9912	-6.688	-2.802	22.918			0	0
	CRO	-4.04	-6	-2.08		1.72422	0.246523	11.076		Intercept	-4.043	0.9998	-6.003	-2.083	16.351			2	1.72414
	AMC	-3.63	-5.08	-2.18		2.58564	0.617532	10.1927		Intercept	-3.629	0.741	-5.081	-2.176	23.981			3	2.58621
	Antimicrobial	PA Beta	Lower	Upper		Prevalence	CI	CI			Beta	SE	Lower	Upper	zscore	pvalue		count	Non-adjusted
2017	TET	0.5	0.08	0.92		62.2694	52.0988	71.4838			0.501	0.213	0.084	0.919	5.535			66	62.2642	106
	SSS	-0.34	-0.77	0.09		41.5567	31.5615	52.2734		Intercept	-0.341	0.2205	-0.774	0.091	2.398			44	41.5094
	CHL	-2.81	-3.55	-2.07		5.68398	2.78413	11.2546		Intercept	-2.809	0.3796	-3.553	-2.065	54.769			6	5.66038
	SXT	-3	-3.83	-2.18		4.73356	2.12691	10.2018		Intercept	-3.002	0.4219	-3.829	-2.175	50.64			5	4.71698
	STR	0.63	0.13	1.13		65.2263	53.3201	75.51		Intercept	0.629	0.2532	0.133	1.126	6.177			69	65.0943
	NAL	-3.25	-4.19	-2.3		3.74709	1.48616	9.12887		Intercept	-3.246	0.4837	-4.194	-2.298	45.033			4	3.77359
	GEN	-0.97	-1.42	-0.53		27.4283	19.4662	37.1217		Intercept	-0.973	0.2278	-1.42	-0.527	18.254			29	27.3585
	FOX	-3.95	-5.31	-2.59		1.8891	0.493233	6.95903		Intercept	-3.95	0.6925	-5.307	-2.593	32.532			2	1.88679
	AZM	-4.65	-6.59	-2.71		0.944294	0.136668	6.22106		Intercept	-4.653	0.99	-6.594	-2.713	22.093			1	0.943396
	AMP	-0.29	-0.82	0.23		42.7025	30.5976	55.7495		Intercept	-0.294	0.268	-0.819	0.231	1.202			45	42.4528
	MEM	-4.65	-6.59	-2.71		0	0	6.22106		Intercept	-4.653	0.99	-6.594	-2.713	22.093			0	0
	CIP	-4.65	-6.59	-2.71		0	0	6.22106		Intercept	-4.653	0.99	-6.594	-2.713	22.093			0	0
	CRO	-4.65	-6.59	-2.71		0.944294	0.136668	6.22106		Intercept	-4.653	0.99	-6.594	-2.713	22.093			1	0.943396
	AMC	-3.95	-5.31	-2.59		1.8891	0.493233	6.95903		Intercept	-3.95	0.6925	-5.307	-2.593	32.532			2	1.88679

## Sheet: Salmonella_turkeys
Year	Antimicrobials	PA Beta	Lower	Upper		Prevalence	CI	CI			Beta	SE	Lower	Upper	zscore	pvalue		count	Non-adjusted	Total isolates
2013	TET	-0.752	-1.734	0.231		32.0386	15.0077	55.7495			-0.752	0.5012	-1.734	0.231	2.249			11	28.2051	39
	SSS	-1.101	-2.117	-0.084		24.9553	10.7455	47.9012		Intercept	-1.101	0.5186	-2.117	-0.084	4.504			10	25.641
	CHL	-3.641	-5.619	-1.663		0	0	15.936		Intercept	-3.641	1.0092	-5.619	-1.663	13.017			0	0
	SXT	-3.641	-5.619	-1.663		0	0	15.936		Intercept	-3.641	1.0092	-5.619	-1.663	13.017			0	0
	STR	-1.063	-1.962	-0.164		25.6737	12.3251	45.9092		Intercept	-1.063	0.4584	-1.962	-0.164	5.376			10	25.641
	NAL	-3.641	-5.619	-1.663		0	0	15.936		Intercept	-3.641	1.0092	-5.619	-1.663	13.017			0	0
	GEN	-2.335	-3.85	-0.82		8.82655	2.08363	30.5764		Intercept	-2.335	0.773	-3.85	-0.82	9.127			5	12.8205
	FOX	-1.774	-3.024	-0.525		14.5046	4.63533	37.1684		Intercept	-1.774	0.6374	-3.024	-0.525	7.748			6	15.3846
	AZM	-3.641	-5.619	-1.663		0	0	15.936		Intercept	-3.641	1.0092	-5.619	-1.663	13.017			0	0
	AMP	-1.428	-2.518	-0.338		19.341	7.46059	41.6295		Intercept	-1.428	0.5562	-2.518	-0.338	6.591			9	23.0769
	CIP	-3.641	-5.619	-1.663		0	0	15.936		Intercept	-3.641	1.0092	-5.619	-1.663	13.017			0	0
	CRO	-1.428	-2.518	-0.338		19.341	7.46059	41.6295		Intercept	-1.428	0.5562	-2.518	-0.338	6.591			9	23.0769
	TIO	-1.428	-2.518	-0.338		19.341	7.46059	41.6295		Intercept	-1.428	0.5562	-2.518	-0.338	6.591			9	23.0769
	AMC	-1.774	-3.024	-0.525		14.5046	4.63533	37.1684		Intercept	-1.774	0.6374	-3.024	-0.525	7.748			6	15.3846
	Antimicrobials	PA Beta	Lower	Upper		Prevalenc	CI	CI			Beta	SE	Lower	Upper	zscore	pvalue		count	Non-adjusted
2014	TET	0.203	-0.788	1.193		55.0576	31.2598	76.7277			0.203	0.5056	-0.788	1.193	0.16			16	59.2593	27
	SSS	-0.682	-1.877	0.512		33.5815	13.2734	62.5275		Intercept	-0.682	0.6096	-1.877	0.512	1.253			11	40.7407
	CHL	-3.19	-5.025	-1.356		0	0	20.4891		Intercept	-3.19	0.9362	-5.025	-1.356	11.614			0	0
	SXT	-3.19	-5.025	-1.356		0	0	20.4891		Intercept	-3.19	0.9362	-5.025	-1.356	11.614			0	0
	STR	-0.333	-1.347	0.681		41.7511	20.6361	66.3962		Intercept	-0.333	0.5174	-1.347	0.681	0.414			13	48.1481
	NAL	-3.19	-5.025	-1.356		0	0	20.4891		Intercept	-3.19	0.9362	-5.025	-1.356	11.614			0	0
	GEN	-1.571	-2.813	-0.329		17.2074	5.66257	41.8484		Intercept	-1.571	0.6336	-2.813	-0.329	6.147			4	14.8148
	FOX	-1.504	-3.036	0.028		18.183	4.58258	50.7		Intercept	-1.504	0.7817	-3.036	0.028	3.702			5	18.5185
	AZM	-3.19	-5.025	-1.356		0	0	20.4891		Intercept	-3.19	0.9362	-5.025	-1.356	11.614			0	0
	AMP	-0.147	-1.22	0.927		46.3316	22.7936	71.6466		Intercept	-0.147	0.5476	-1.22	0.927	0.072			11	40.7407
	CIP	-3.19	-5.025	-1.356		0	0	20.4891		Intercept	-3.19	0.9362	-5.025	-1.356	11.614			0	0
	CRO	-0.327	-1.47	0.815		41.8971	18.6943	69.3174		Intercept	-0.327	0.5829	-1.47	0.815	0.316			10	37.037
	TIO	-0.68	-1.789	0.429		33.6261	14.3195	60.5635		Intercept	-0.68	0.5657	-1.789	0.429	1.446			8	29.6296
	AMC	-1.504	-3.036	0.028		18.183	4.58258	50.7		Intercept	-1.504	0.7817	-3.036	0.028	3.702			5	18.5185
	Antimicrobials	PA Beta	Lower	Upper		Prevalenc	CI	CI			Beta	SE	Lower	Upper	zscore	pvalue		count	Non-adjusted
2015	TET	-0.202	-1.128	0.723		44.9671	24.453	67.3267			-0.202	0.4722	-1.128	0.723	0.184			22	46.8085	47
	SSS	-1.938	-3.175	-0.701		12.5868	4.01174	33.1591		Intercept	-1.938	0.6311	-3.175	-0.701	9.434			5	10.6383
	CHL	-2.805	-4.83	-0.78		5.70546	0.792324	31.432		Intercept	-2.805	1.0332	-4.83	-0.78	7.371			2	4.25532
	SXT	-3.796	-5.691	-1.902		0	0	12.9882		Intercept	-3.796	0.9666	-5.691	-1.902	15.423			0	0
	STR	-0.139	-1.068	0.79		46.5306	25.5784	68.7831		Intercept	-0.139	0.4741	-1.068	0.79	0.086			22	46.8085
	NAL	-3.796	-5.691	-1.902		0	0	12.9882		Intercept	-3.796	0.9666	-5.691	-1.902	15.423			0	0
	GEN	-2.805	-4.83	-0.78		5.70546	0.792324	31.432		Intercept	-2.805	1.0332	-4.83	-0.78	7.371			2	4.25532
	FOX	-2.72	-4.21	-1.229		6.18035	1.46292	22.6356		Intercept	-2.72	0.7604	-4.21	-1.229	12.793			3	6.38298
	AZM	-3.796	-5.691	-1.902		0	0	12.9882		Intercept	-3.796	0.9666	-5.691	-1.902	15.423			0	0
	AMP	-1.039	-1.985	-0.092		26.1343	12.0787	47.7016		Intercept	-1.039	0.4828	-1.985	-0.092	4.627			12	25.5319
	CIP	-3.796	-5.691	-1.902		0	0	12.9882		Intercept	-3.796	0.9666	-5.691	-1.902	15.423			0	0
	CRO	-2.72	-4.21	-1.229		6.18035	1.46292	22.6356		Intercept	-2.72	0.7604	-4.21	-1.229	12.793			3	6.38298
	TIO	-2.72	-4.21	-1.229		6.18035	1.46292	22.6356		Intercept	-2.72	0.7604	-4.21	-1.229	12.793			3	6.38298
	AMC	-2.72	-4.21	-1.229		6.18035	1.46292	22.6356		Intercept	-2.72	0.7604	-4.21	-1.229	12.793			3	6.38298
	Antimicrobials	PA Beta	Lower	Upper		Prevalenc	CI	CI			Beta	SE	Lower	Upper	zscore	pvalue		count	Non-adjusted
2016	TET	1.566	0.563	2.569		82.7213	63.7146	92.884			1.566	0.5118	0.563	2.569	9.363			43	86	50
	SSS	-1.262	-2.371	-0.153		22.063	8.5411	46.1824		Intercept	-1.262	0.5659	-2.371	-0.153	4.976			15	30
	CHL	-3.837	-5.865	-1.809		0	0	14.0759		Intercept	-3.837	1.0347	-5.865	-1.809	13.754			0	0
	SXT	-3.837	-5.865	-1.809		0	0	14.0759		Intercept	-3.837	1.0347	-5.865	-1.809	13.754			0	0
	STR	1.776	0.797	2.756		85.5202	68.9332	94.0251		Intercept	1.776	0.4997	0.797	2.756	12.639			44	88
	NAL	-3.837	-5.865	-1.809		0	0	14.0759		Intercept	-3.837	1.0347	-5.865	-1.809	13.754			0	0
	GEN	-1.259	-2.272	-0.246		22.1146	9.34686	43.8808		Intercept	-1.259	0.5168	-2.272	-0.246	5.934			12	24
	FOX	-3.837	-5.865	-1.809		2.11032	0.2829	14.0759		Intercept	-3.837	1.0347	-5.865	-1.809	13.754			0	0
	AZM	-3.837	-5.865	-1.809		2.11032	0.2829	14.0759		Intercept	-3.837	1.0347	-5.865	-1.809	13.754			0	0
	AMP	-0.721	-1.656	0.213		32.7173	16.03	55.305		Intercept	-0.721	0.4768	-1.656	0.213	2.287			19	38
	MEM	-3.837	-5.865	-1.809		0	0	14.0759		Intercept	-3.837	1.0347	-5.865	-1.809	13.754			0	0
	CIP	-3.837	-5.865	-1.809		0	0	14.0759		Intercept	-3.837	1.0347	-5.865	-1.809	13.754			0	0
	CRO	-3.837	-5.865	-1.809		0	0	14.0759		Intercept	-3.837	1.0347	-5.865	-1.809	13.754			0	0
	AMC	-3.837	-5.865	-1.809		0	0	14.0759		Intercept	-3.837	1.0347	-5.865	-1.809	13.754			0	0
	Antimicrobials	PA Beta	Lower	Upper		Prevalenc	CI	CI			Beta	SE	Lower	Upper	zscore	pvalue		count	Non-adjusted
2017	TET	0.072	-0.661	0.805		51.7992	34.0515	69.1043			0.072	0.374	-0.661	0.805	0.037			25	53.1915	47		0
	SSS	-1.891	-3.092	-0.69		13.113	4.34385	33.4033		Intercept	-1.891	0.6129	-3.092	-0.69	9.517			6	12.766
	CHL	-3.809	-5.71	-1.908		0	0	12.9206		Intercept	-3.809	0.9701	-5.71	-1.908	15.418			0	0
	SXT	-3.809	-5.71	-1.908		0	0	12.9206		Intercept	-3.809	0.9701	-5.71	-1.908	15.418			0	0
	STR	0.777	-0.07	1.624		68.5033	48.2507	83.5346		Intercept	0.777	0.4324	-0.07	1.624	3.23			32	68.0851
	NAL	-3.809	-5.71	-1.908		0	0	12.9206		Intercept	-3.809	0.9701	-5.71	-1.908	15.418			0	0
	GEN	-0.617	-1.417	0.184		35.0464	19.5132	54.5871		Intercept	-0.617	0.4084	-1.417	0.184	2.28			18	38.2979
	FOX	-3.809	-5.71	-1.908		0	0	12.9206		Intercept	-3.809	0.9701	-5.71	-1.908	15.418			0	0
	AZM	-3.809	-5.71	-1.908		0	0	12.9206		Intercept	-3.809	0.9701	-5.71	-1.908	15.418			0	0
	AMP	-0.687	-1.433	0.059		33.4701	19.2632	51.4746		Intercept	-0.687	0.3806	-1.433	0.059	3.258			16	34.0426
	MEM	-3.809	-5.71	-1.908		0	0	12.9206		Intercept	-3.809	0.9701	-5.71	-1.908	15.418			0	0
	CIP	-3.809	-5.71	-1.908		0	0	12.9206		Intercept	-3.809	0.9701	-5.71	-1.908	15.418			0	0
	CRO	-3.809	-5.71	-1.908		0	0	12.9206		Intercept	-3.809	0.9701	-5.71	-1.908	15.418			0	0
	AMC	-3.809	-5.71	-1.908		0	0	12.9206		Intercept	-3.809	0.9701	-5.71	-1.908	15.418			0	0

## Sheet: Campylobacter_turkeys
	Antimicrobials	PA Beta	Lower	Upper		Prevalence	CI	CI			Beta	SE	Lower	Upper	zscore	pvalue		Count	Non_adjusted	Total isolates
2013	Tetracycline	-0.589	-1.36	0.182		35.6864	20.424	54.5375			-0.589	0.3936	-1.36	0.182	2.24			30	34.4828	87
	Florfenicol	-4.458	-6.417	-2.5		0	0	7.58582		Intercept	-4.458	0.9993	-6.417	-2.5	19.906			0	0
	Nalidixic acid	-1.367	-2.351	-0.384		20.3105	8.69863	40.5163		Intercept	-1.367	0.5018	-2.351	-0.384	7.422			15	17.2414
	Gentamicin	-4.458	-6.417	-2.5		0	0	7.58582		Intercept	-4.458	0.9993	-6.417	-2.5	19.906			0	0
	Erythromycin	-4.458	-6.417	-2.5		0	0	7.58582		Intercept	-4.458	0.9993	-6.417	-2.5	19.906			0	0
	Clindamycin	-4.458	-6.417	-2.5		0	0	7.58582		Intercept	-4.458	0.9993	-6.417	-2.5	19.906			0	0
	Azithromycin	-4.458	-6.417	-2.5		0	0	7.58582		Intercept	-4.458	0.9993	-6.417	-2.5	19.906			0	0
	Telithromycin	-4.458	-6.417	-2.5		0	0	7.58582		Intercept	-4.458	0.9993	-6.417	-2.5	19.906			0	0
	Ciprofloxacin	-1.367	-2.351	-0.384		20.3105	8.69863	40.5163		Intercept	-1.367	0.5018	-2.351	-0.384	7.422			15	17.2414
2014	Antimicrobials	PA Beta	Lower	Upper		Prevalence	CI	CI			Beta	SE	Lower	Upper	zscore	pvalue		Count	Non_adjusted
	Tetracycline	-0.472	-1.244	0.3		38.4143	22.374	57.4443			-0.472	0.3938	-1.244	0.3	1.435			33	38.8235	85
	Florfenicol	-4.428	-6.362	-2.494		0	0	7.62799		Intercept	-4.428	0.9865	-6.362	-2.494	20.146			0	0
	Nalidixic acid	-0.25	-0.962	0.462		43.7823	27.6478	61.3489		Intercept	-0.25	0.3633	-0.962	0.462	0.474			37	43.5294
	Gentamicin	-4.428	-6.362	-2.494		0	0	7.62799		Intercept	-4.428	0.9865	-6.362	-2.494	20.146			0	0
	Erythromycin	-4.428	-6.362	-2.494		0	0	7.62799		Intercept	-4.428	0.9865	-6.362	-2.494	20.146			0	0
	Clindamycin	-4.428	-6.362	-2.494		0	0	7.62799		Intercept	-4.428	0.9865	-6.362	-2.494	20.146			0	0
	Azithromycin	-4.428	-6.362	-2.494		0	0	7.62799		Intercept	-4.428	0.9865	-6.362	-2.494	20.146			0	0
	Telithromycin	-4.428	-6.362	-2.494		0	0	7.62799		Intercept	-4.428	0.9865	-6.362	-2.494	20.146			0	0
	Ciprofloxacin	-0.206	-0.9	0.489		44.8681	28.905	61.9871		Intercept	-0.206	0.3543	-0.9	0.489	0.337			38	44.7059
	Antimicrobials	PA Beta	Lower	Upper		Prevalence	CI	CI			Beta	SE	Lower	Upper	zscore	pvalue		Count	Non_adjusted
2015	Tetracycline	-0.502	-1.139	0.134		37.7071	24.2504	53.345			-0.502	0.3247	-1.139	0.134	2.392			37	35.9223	103
	Florfenicol	-4.624	-6.564	-2.685		0	0	6.38643		Intercept	-4.624	0.9897	-6.564	-2.685	21.833			0	0
	Nalidixic acid	-0.512	-1.202	0.178		37.4725	23.112	54.4383		Intercept	-0.512	0.3519	-1.202	0.178	2.117			40	38.835
	Gentamicin	-4.624	-6.564	-2.685		0	0	6.38643		Intercept	-4.624	0.9897	-6.564	-2.685	21.833			0	0
	Erythromycin	-4.624	-6.564	-2.685		0	0	6.38643		Intercept	-4.624	0.9897	-6.564	-2.685	21.833			0	0
	Clindamycin	-4.624	-6.564	-2.685		0	0	6.38643		Intercept	-4.624	0.9897	-6.564	-2.685	21.833			0	0
	Azithromycin	-4.624	-6.564	-2.685		0	0	6.38643		Intercept	-4.624	0.9897	-6.564	-2.685	21.833			0	0
	Telithromycin	-4.624	-6.564	-2.685		0	0	6.38643		Intercept	-4.624	0.9897	-6.564	-2.685	21.833			0	0
	Ciprofloxacin	-0.512	-1.202	0.178		37.4725	23.112	54.4383		Intercept	-0.512	0.3519	-1.202	0.178	2.117			40	38.835
	Antimicrobials	PA Beta	Lower	Upper		Prevalence	CI	CI			Beta	SE	Lower	Upper	zscore	pvalue		Count	Non_adjusted
2016	Tetracycline	-1.449	-2.538	-0.36		19.0156	7.32368	41.096			-1.449	0.5557	-2.538	-0.36	6.796			14	17.7215	79
	Florfenicol	-4.355	-6.287	-2.422		0	0	8.15104		Intercept	-4.355	0.9859	-6.287	-2.422	19.51			0	0
	Nalidixic acid	-0.227	-1.017	0.564		44.3492	26.5612	63.7378		Intercept	-0.227	0.4032	-1.017	0.564	0.316			37	46.8354
	Gentamicin	-4.355	-6.287	-2.422		0	0	8.15104		Intercept	-4.355	0.9859	-6.287	-2.422	19.51			0	0
	Erythromycin	-4.355	-6.287	-2.422		0	0	8.15104		Intercept	-4.355	0.9859	-6.287	-2.422	19.51			0	0
	Clindamycin	-4.355	-6.287	-2.422		0	0	8.15104		Intercept	-4.355	0.9859	-6.287	-2.422	19.51			0	0
	Azithromycin	-4.355	-6.287	-2.422		0	0	8.15104		Intercept	-4.355	0.9859	-6.287	-2.422	19.51			0	0
	Telithromycin	-4.355	-6.287	-2.422		0	0	8.15104		Intercept	-4.355	0.9859	-6.287	-2.422	19.51			0	0
	Ciprofloxacin	-0.227	-1.017	0.564		44.3492	26.5612	63.7378		Intercept	-0.227	0.4032	-1.017	0.564	0.316	1		37	46.8354
	Antimicrobials	PA Beta	Lower	Upper		Prevalence	CI	CI			Beta	SE	Lower	Upper	zscore	pvalue		Count	Non_adjusted
2017	Tetracycline	0.144	-0.595	0.883		53.5938	35.5488	70.7444			0.144	0.3772	-0.595	0.883	0.146			45	56.25	80
	Florfenicol	-4.363	-6.345	-2.382		0	0	8.45556		Intercept	-4.363	1.0108	-6.345	-2.382	18.634			0	0
	Nalidixic acid	0.111	-0.648	0.871		52.7722	34.344	70.4954		Intercept	0.111	0.3874	-0.648	0.871	0.082			41	51.25
	Gentamicin	-4.363	-6.345	-2.382		0	0	8.45556		Intercept	-4.363	1.0108	-6.345	-2.382	18.634			0	0
	Erythromycin	-4.363	-6.345	-2.382		1.25798	0.175243	8.45556		Intercept	-4.363	1.0108	-6.345	-2.382	18.634			1	1.25
	Clindamycin	-4.363	-6.345	-2.382		0	0	8.45556		Intercept	-4.363	1.0108	-6.345	-2.382	18.634			0	0
	Azithromycin	-4.363	-6.345	-2.382		1.25798	0.175243	8.45556		Intercept	-4.363	1.0108	-6.345	-2.382	18.634			1	1.25
	Telithromycin	-4.363	-6.345	-2.382	0	1.25798	0	8.45556		Intercept	-4.363	1.0108	-6.345	-2.382	18.634			0	0
	Ciprofloxacin	0.111	-0.648	0.871		52.7722	34.344	70.4954		Intercept	0.111	0.3874	-0.648	0.871	0.082	1		41	51.25
